# Supplementary material for: Real-World Safety of Cyproheptadine-Based Appetite Stimulants: An Electronic Health Record-Based Retrospective Cohort Study in Adult Patients
Source: J Clin Med. 2025 Dec 21;15(1):54. doi: 10.3390/jcm15010054 (PMC12787220; doi:10.3390/jcm15010054)
Supplement: Supplementary file 1 [file jcm-15-00054-s001.zip]

Archive with 1 entries (1 files):
- jcm-4006519-supplementary.pdf
